# Supplementary material for: The Y Chromosome: A Complex Locus for Genetic Analyses of Complex Human Traits
Source: Genes (Basel). 2020 Oct 29;11(11):1273. doi: 10.3390/genes11111273 (PMC7693691; doi:10.3390/genes11111273)
Supplement: Supplementary file 1 [file genes-11-01273-s001.zip]

Archive with 1 entries (1 files):
- genes-944130-supplementary.xlsx
