# Supplementary material for: The Y Chromosome: A Complex Locus for Genetic Analyses of Complex Human Traits
Source: Genes (Basel). 2020 Oct 29;11(11):1273. doi: 10.3390/genes11111273 (PMC7693691; doi:10.3390/genes11111273)
Supplement: Supplementary file 1 [file genes-11-01273-s001.zip › genes-944130-supplementary.xlsx]

## Sheet: Sheet1
Gene	Gene synonym	Ensembl	Gene description	Uniprot	Chromosome	Position	Protein class	Biological process	Molecular function	Evidence	HPA evidence	UniProt evidence	NeXtProt evidence	MS evidence	RNA tissue specificity	RNA tissue distribution	RNA tissue specific NX
AMELY	AMGL	ENSG00000099721	Amelogenin, Y-linked	Q99218	Y	6865918-6874027	Predicted secreted proteins	Biomineralization		Evidence at transcript level	Evidence at transcript level	Evidence at transcript level	Evidence at transcript level		Tissue enhanced	Detected in some	epididymis: 1.2;prostate: 1.2;thyroid gland: 2.1
BPY2	BPY2A, VCY2, VCY2A	ENSG00000183753	Basic charge, Y-linked, 2	O14599	Y	22973819-23005465	Predicted intracellular proteins			Evidence at protein level	Evidence at transcript level	Evidence at protein level	Evidence at protein level		Tissue enriched	Detected in single	testis: 5.1
BPY2B	VCY2B	ENSG00000183795	Basic charge, Y-linked, 2B	O14599	Y	24607560-24639207	Predicted intracellular proteins			Evidence at protein level	Evidence at transcript level	Evidence at protein level	Evidence at protein level		Tissue enriched	Detected in single	testis: 5.2
BPY2C	VCY2C	ENSG00000185894	Basic charge, Y-linked, 2C	O14599	Y	25030901-25062548	Predicted intracellular proteins			Evidence at protein level	Evidence at transcript level	Evidence at protein level	Evidence at protein level		Tissue enriched	Detected in single	testis: 5.2
CDY1	CDY1A	ENSG00000172288	Chromodomain Y-linked 1	Q9Y6F8	Y	25622162-25624902	Enzymes, Predicted intracellular proteins		Acyltransferase, Transferase	Evidence at protein level	Evidence at protein level	Evidence at protein level	Evidence at protein level		Tissue enriched	Detected in single	testis: 4.7
CDY1B		ENSG00000172352	Chromodomain Y-linked 1B	Q9Y6F8	Y	24045229-24048019	Enzymes, Predicted intracellular proteins		Acyltransferase, Transferase	Evidence at protein level	Evidence at protein level	Evidence at protein level	Evidence at protein level		Tissue enriched	Detected in single	testis: 7.2
CDY2A	CDY2	ENSG00000182415	Chromodomain Y-linked 2A	Q9Y6F7	Y	18025787-18028597	Enzymes, Predicted intracellular proteins		Acyltransferase, Transferase	Evidence at protein level	Evidence at protein level	Evidence at protein level	Evidence at protein level		Group enriched	Detected in some	epididymis: 3.8;testis: 6.0
CDY2B	CDY	ENSG00000129873	Chromodomain Y-linked 2B	Q9Y6F7	Y	17877410-17880220	Enzymes, Predicted intracellular proteins		Acyltransferase, Transferase	Evidence at protein level	Evidence at protein level	Evidence at protein level	Evidence at protein level		Tissue enriched	Detected in single	testis: 2.8
DAZ1	DAZ, SPGY	ENSG00000188120	Deleted in azoospermia 1	Q9NQZ3	Y	23129355-23199094	Disease related genes, Predicted intracellular proteins	Differentiation, Spermatogenesis	Developmental protein, RNA-binding	Evidence at protein level	Evidence at protein level	Evidence at protein level	Evidence at protein level		Group enriched	Detected in some	stomach 1: 3.7;testis: 6.5
DAZ2	MGC126442, pDP1678	ENSG00000205944	Deleted in azoospermia 2	Q13117	Y	23219434-23291356	Disease related genes, Predicted intracellular proteins	Differentiation, Spermatogenesis	Developmental protein, RNA-binding	Evidence at protein level	Evidence at transcript level	Evidence at protein level	Evidence at protein level		Group enriched	Detected in some	stomach 1: 19.3;testis: 5.2
DAZ3		ENSG00000187191	Deleted in azoospermia 3	Q9NR90	Y	24763069-24813492	Disease related genes, Predicted intracellular proteins	Differentiation, Spermatogenesis	Developmental protein, RNA-binding	Evidence at protein level	Evidence at transcript level	Evidence at protein level	Evidence at protein level		Tissue enhanced	Detected in some	stomach 1: 2.4;testis: 4.4
DAZ4		ENSG00000205916	Deleted in azoospermia 4	Q86SG3	Y	24833843-24907040	Disease related genes, Predicted intracellular proteins	Differentiation, Spermatogenesis	Developmental protein, RNA-binding	Evidence at protein level	Evidence at transcript level	Evidence at protein level	Evidence at protein level		Group enriched	Detected in some	stomach 1: 21.9;testis: 10.4
DDX3Y	DBY	ENSG00000067048	DEAD-box helicase 3, Y-linked	O15523	Y	12904108-12920478	Disease related genes, Enzymes, Plasma proteins, Potential drug targets, Predicted intracellular proteins		DNA-binding, Helicase, Hydrolase, RNA-binding	Evidence at protein level	Evidence at protein level	Evidence at protein level	Evidence at protein level	Evidence at protein level	Low tissue specificity	Detected in many
EIF1AY		ENSG00000198692	Eukaryotic translation initiation factor 1A, Y-linked	O14602	Y	20575725-20593154	Predicted intracellular proteins	Protein biosynthesis	Initiation factor	Evidence at protein level	Evidence at protein level	Evidence at protein level	Evidence at protein level		Tissue enhanced	Detected in many	heart muscle: 78.3;skeletal muscle: 124.6
HSFY1	HSF2L, HSFY	ENSG00000172468	Heat shock transcription factor, Y-linked 1	Q96LI6	Y	18546671-18588963	Predicted intracellular proteins, Transcription factors	Transcription, Transcription regulation	DNA-binding	Evidence at protein level	Evidence at transcript level	Evidence at protein level	Evidence at protein level	Evidence at protein level	Tissue enriched	Detected in some	testis: 17.8
HSFY2	FLJ25453	ENSG00000169953	Heat shock transcription factor, Y-linked 2	Q96LI6	Y	18731440-18828662	Predicted intracellular proteins, Transcription factors	Transcription, Transcription regulation	DNA-binding	Evidence at protein level	Evidence at transcript level	Evidence at protein level	Evidence at protein level	Evidence at protein level	Tissue enriched	Detected in single	testis: 18.2
KDM5D	HY, HYA, JARID1D, KIAA0234, SMCY	ENSG00000012817	Lysine demethylase 5D	Q9BY66	Y	19703865-19744939	Plasma proteins, Predicted intracellular proteins, Transcription factors	Transcription, Transcription regulation	Chromatin regulator, Dioxygenase, Oxidoreductase	Evidence at protein level	Evidence at transcript level	Evidence at protein level	Evidence at protein level	Evidence at protein level	Low tissue specificity	Detected in many
NLGN4Y	KIAA0951	ENSG00000165246	Neuroligin 4, Y-linked	Q8NFZ3	Y	14522573-14845650	Predicted intracellular proteins, Predicted membrane proteins	Cell adhesion		Evidence at transcript level	Evidence at transcript level	Evidence at transcript level	Evidence at transcript level		Tissue enhanced	Detected in many	brain: 23.8;seminal vesicle: 15.3
PCDH11Y	PCDH22, PCDHY	ENSG00000099715	Protocadherin 11 Y-linked	Q9BZA8	Y	5000226-5742224	Disease related genes, Predicted intracellular proteins, Predicted membrane proteins	Cell adhesion		Evidence at protein level	Evidence at transcript level	Evidence at protein level	Evidence at protein level		Tissue enhanced	Detected in some	brain: 21.9;seminal vesicle: 9.1
PRORY	CYorf17	ENSG00000183146	Proline rich, Y-linked	Q9H606	Y	21382954-21386360	Predicted intracellular proteins			Evidence at transcript level	Evidence at transcript level	Evidence at transcript level	Evidence at transcript level		Tissue enriched	Detected in some	intestine: 5.4
PRY	PRY1, PTPN13LY	ENSG00000169789	PTPN13-like, Y-linked	O14603	Y	22490397-22514637	Predicted intracellular proteins			Evidence at protein level	Evidence at transcript level	Evidence at protein level	Evidence at protein level		Group enriched	Detected in some	blood: 1.9;epididymis: 2.3;testis: 1.4
PRY2	PTPN13LY2	ENSG00000169807	PTPN13-like, Y-linked 2	O14603	Y	22071756-22096007	Predicted intracellular proteins			Evidence at protein level	Evidence at transcript level	Evidence at protein level	Evidence at protein level		Tissue enhanced	Detected in some	blood: 1.4;testis: 1.5
RBMY1A1	RBM1, RBM2, YRRM1, YRRM2	ENSG00000234414	RNA binding motif protein, Y-linked, family 1, member A1	P0DJD3	Y	21511372-21549326	Predicted intracellular proteins	mRNA processing, mRNA splicing	Activator, RNA-binding	Evidence at protein level	Evidence at protein level	Evidence at protein level	Evidence at protein level		Tissue enriched	Detected in single	testis: 14.9
RBMY1B		ENSG00000242875	RNA binding motif protein, Y-linked, family 1, member B	A6NDE4	Y	21511338-21549094	Predicted intracellular proteins	mRNA processing, mRNA splicing	RNA-binding	Evidence at protein level	Evidence at protein level	Evidence at transcript level	Evidence at transcript level		Tissue enriched	Detected in single	testis: 6.5
RBMY1D		ENSG00000244395	RNA binding motif protein, Y-linked, family 1, member D	P0C7P1	Y	21880076-21894526	Predicted intracellular proteins	mRNA processing, mRNA splicing	RNA-binding	Evidence at protein level	Evidence at protein level	Evidence at transcript level	Evidence at transcript level		Tissue enriched	Detected in single	testis: 2.6
RBMY1E		ENSG00000242389	RNA binding motif protein, Y-linked, family 1, member E	A6NEQ0	Y	21903618-21918067	Predicted intracellular proteins	mRNA processing, mRNA splicing	RNA-binding	Evidence at protein level	Evidence at protein level	Evidence at transcript level	Evidence at transcript level		Tissue enriched	Detected in single	testis: 7.1
RBMY1F	MGC33094	ENSG00000169800	RNA binding motif protein, Y-linked, family 1, member F	Q15415	Y	22168542-22182982	Predicted intracellular proteins	mRNA processing, mRNA splicing	RNA-binding	Evidence at protein level	Evidence at protein level	Evidence at protein level	Evidence at protein level		Tissue enriched	Detected in single	testis: 8.0
RBMY1J		ENSG00000226941	RNA binding motif protein, Y-linked, family 1, member J	Q15415	Y	22403461-22417881	Predicted intracellular proteins	mRNA processing, mRNA splicing	RNA-binding	Evidence at protein level	Evidence at protein level	Evidence at protein level	Evidence at protein level		Tissue enriched	Detected in some	testis: 5.9
RPS4Y1	MGC119100, MGC5070, RPS4Y, S4	ENSG00000129824	Ribosomal protein S4, Y-linked 1	P22090	Y	2841486-2932000	Predicted intracellular proteins, Ribosomal proteins		Ribonucleoprotein, Ribosomal protein, RNA-binding, rRNA-binding	Evidence at protein level	Evidence at protein level	Evidence at protein level	Evidence at protein level	Evidence at protein level	Low tissue specificity	Detected in many
RPS4Y2	RPS4Y2P	ENSG00000280969	Ribosomal protein S4, Y-linked 2	Q8TD47	Y	20756164-20781032	Predicted intracellular proteins, Ribosomal proteins		Ribonucleoprotein, Ribosomal protein, RNA-binding, rRNA-binding	Evidence at protein level	Evidence at protein level	Evidence at transcript level	Evidence at transcript level		Tissue enhanced	Detected in some	blood: 10.7;prostate: 6.8;salivary gland: 3.8;testis: 3.3
SRY	TDF	ENSG00000184895	Sex determining region Y	Q05066	Y	2786855-2787699	Disease related genes, Predicted intracellular proteins, Transcription factors	Differentiation, Sexual differentiation, Transcription, Transcription regulation	Activator, Calmodulin-binding, DNA-binding, Repressor	Evidence at protein level	Evidence at transcript level	Evidence at protein level	Evidence at protein level		Group enriched	Detected in some	esophagus: 2.5;lymphoid tissue: 7.2;skin 1: 3.7;testis: 5.5
TBL1Y	TBL1	ENSG00000092377	Transducin beta like 1 Y-linked	Q9BQ87	Y	6910686-7091683	Predicted intracellular proteins	Transcription, Transcription regulation, Ubl conjugation pathway	Activator	Evidence at protein level	Evidence at protein level	Evidence at transcript level	Evidence at protein level	Evidence at protein level	Tissue enhanced	Detected in many	pancreas: 15.1;thyroid gland: 10.8
TGIF2LY		ENSG00000176679	TGFB induced factor homeobox 2 like, Y-linked	Q8IUE0	Y	3579041-3580041	Predicted intracellular proteins, Transcription factors	Transcription, Transcription regulation	DNA-binding	Evidence at protein level	Evidence at transcript level	Evidence at protein level	Evidence at protein level		Tissue enriched	Detected in single	testis: 9.7
TMSB4Y	TB4Y	ENSG00000154620	Thymosin beta 4, Y-linked	O14604	Y	13703567-13706024	Predicted intracellular proteins		Actin-binding	Evidence at protein level	Evidence at transcript level	Evidence at protein level	Evidence at protein level		Tissue enhanced	Detected in many	brain: 12.3
TSPY1	CT78, TSPY	ENSG00000258992	Testis specific protein, Y-linked 1	Q01534	Y	9466955-9469748	Disease related genes, Predicted intracellular proteins	Differentiation, Gonadal differentiation, Spermatogenesis	Developmental protein	Evidence at protein level	Evidence at protein level	Evidence at protein level	Evidence at protein level		Tissue enriched	Detected in single	testis: 10.5
TSPY10		ENSG00000236424	Testis specific protein, Y-linked 10		Y	9527880-9530682	Predicted intracellular proteins			Evidence at protein level	Evidence at protein level				Tissue enriched	Detected in single	testis: 6.3
TSPY2	TSPYQ1	ENSG00000168757	Testis specific protein, Y-linked 2	A6NKD2	Y	6246223-6249019	Predicted intracellular proteins	Differentiation, Gonadal differentiation, Spermatogenesis	Developmental protein	Evidence at protein level	Evidence at protein level	No human protein/transcript evidence	Evidence at transcript level		Tissue enriched	Detected in single	testis: 13.5
TSPY3	CT78	ENSG00000228927	Testis specific protein, Y-linked 3	P0CV98	Y	9398421-9401223	Predicted intracellular proteins	Differentiation, Gonadal differentiation, Spermatogenesis	Developmental protein	Evidence at protein level	Evidence at protein level	Evidence at protein level	No human protein/transcript evidence		Tissue enriched	Detected in some	testis: 7.6
TSPY4		ENSG00000233803	Testis specific protein, Y-linked 4	P0CV99, P0CW01	Y	9337464-9340284	Predicted intracellular proteins	Differentiation, Gonadal differentiation, Spermatogenesis	Developmental protein	Evidence at protein level	Evidence at protein level	No human protein/transcript evidence	Evidence at transcript level		Tissue enriched	Detected in single	testis: 28.0
TSPY8		ENSG00000229549	Testis specific protein, Y-linked 8	P0CW00	Y	9357797-9360599	Predicted intracellular proteins	Differentiation, Gonadal differentiation, Spermatogenesis	Developmental protein	Evidence at protein level	Evidence at protein level	No human protein/transcript evidence	No human protein/transcript evidence		Tissue enriched	Detected in single	testis: 4.1
USP9Y	DFFRY	ENSG00000114374	Ubiquitin specific peptidase 9, Y-linked	O00507	Y	12701231-12860839	Disease related genes, Enzymes, Potential drug targets, Predicted intracellular proteins	Ubl conjugation pathway	Hydrolase, Protease, Thiol protease	Evidence at protein level	Evidence at transcript level	Evidence at transcript level	Evidence at protein level	Evidence at protein level	Low tissue specificity	Detected in many
UTY	KDM6AL, KDM6C	ENSG00000183878	Ubiquitously transcribed tetratricopeptide repeat containing, Y-linked	O14607	Y	13248379-13480673	Predicted intracellular proteins		Chromatin regulator, Dioxygenase, Oxidoreductase	Evidence at protein level	Evidence at protein level	Evidence at protein level	Evidence at protein level	Evidence at protein level	Tissue enhanced	Detected in many	lymphoid tissue: 37.7
VCY	BPY1, VCY1, VCY1A	ENSG00000129864	Variable charge, Y-linked	O14598	Y	13985772-13986513	Predicted intracellular proteins			Evidence at protein level	Evidence at protein level	Evidence at transcript level	Evidence at protein level	Evidence at protein level	Tissue enriched	Detected in single	testis: 31.5
VCY1B	BPY1B	ENSG00000129862	Variable charge, Y-linked 1B	O14598	Y	14056217-14056958	Predicted intracellular proteins			Evidence at protein level	Evidence at protein level	Evidence at transcript level	Evidence at protein level	Evidence at protein level	Tissue enriched	Detected in single	testis: 30.4
ZFY	ZNF911	ENSG00000067646	Zinc finger protein, Y-linked	P08048	Y	2935281-2982506	Predicted intracellular proteins, Transcription factors	Transcription, Transcription regulation	Activator, DNA-binding	Evidence at protein level	Evidence at transcript level	Evidence at protein level	Evidence at protein level	Evidence at protein level	Low tissue specificity	Detected in many
